# Supplementary material for: Oral Supplementation of Sodium Butyrate Attenuates the Progression of Non-Alcoholic Steatohepatitis
Source: Nutrients. 2020 Mar 30;12(4):951. doi: 10.3390/nu12040951 (PMC7231312; doi:10.3390/nu12040951)
Supplement: Supplementary file 1 [file nutrients-12-00951-s001.zip]

Archive with 2 entries (2 files):
- Tables S_proofs.pdf
- Figure S1_proofs.tif
